# Supplementary material for: 5,6-Epoxycholesterol Isomers Induce Oxiapoptophagy in Myeloma Cells
Source: Cancers (Basel). 2021 Jul 26;13(15):3747. doi: 10.3390/cancers13153747 (PMC8345143; doi:10.3390/cancers13153747)
Supplement: Supplementary file 1 [file cancers-13-03747-s001.zip]

Archive with 1 entries (1 files):
- cancers-1282184-supplementary.pdf
